# Supplementary material for: Vegetation management for urban park visitors: a mixed methods approach in Portland, Oregon
Source: Ecol Appl. 2020 Feb 24;30(4):e02079. doi: 10.1002/eap.2079 (PMC7317485; doi:10.1002/eap.2079)
Supplement: Supplementary file 6 [file EAP-30-e02079-s006.zip]

Archive with 9 entries (9 files):
- DataS1 Accessibility - Visitors and Managers.csv
- DataS1 Comments from Visitors to Managers and Manager Limitations.csv
- DataS1 How Visitors Influence Plant Mgmt.csv
- DataS1 Manager Responses - All Interviews.csv
- DataS1 Manager Responses at Least 10% Interviews.csv
- DataS1 Park Sample Units and Percent Cover.csv
- DataS1 Plant Species Notes.csv
- DataS1 Vegetation Dislikes - Visitors and Managers.csv
- DataS1 Vegetation Likes - Visitors and Managers.csv
