# Supplementary material for: Vegetation management for urban park visitors: a mixed methods approach in Portland, Oregon
Source: Ecol Appl. 2020 Feb 24;30(4):e02079. doi: 10.1002/eap.2079 (PMC7317485; doi:10.1002/eap.2079)
Supplement: Supplementary file 6 [file EAP-30-e02079-s006.zip › DataS1 Accessibility - Visitors and Managers.csv]

Plot	Park Type	Accessible-Proximity (V)	Accessible-No Detail (V)	Accessible-Maintenance (V)	Accessible-Trails, Paths (V)	Not Accessible-Trails, Paths (V)	Accessible-Variety of Trails, Paths (V)	Accessible-Relaxation (V)	Accessible-Water (V)	Accessible-Bathrooms (V)	Not Accessible-Bathrooms (V)	Accessible-Benches (V)	Accessible-ADA/Wheelchair (M)	Accessible-Boat Ramp (M)	Accessible-Parking (M)	Accessible-Paths, Trails (M)	Access-Playground (M)	Accessible-Proximity/location (M)	Accessible-Generally (M)	Not Accessible-ADA (M)	Not Accessible-Paths, Trails (M)
Park 1	Natural	0	0	1	0	0	0	0	1	0	0	0	0	0	0	0	0	0	0	0	1
Park 2	Natural	0	0	1	1	0	0	0	0	0	1	0	0	0	0	0	0	1	0	1	1
Park 3	Natural	1	0	0	2	1	0	0	0	0	0	1	0	0	0	0	0	0	0	1	1
Park 4	Natural	0	0	1	0	0	2	0	0	0	0	0	1	0	0	1	0	1	0	1	1
Park 5	Natural	2	0	1	0	0	0	1	0	0	0	0	0	0	0	0	0	1	0	0	0
Park 6	Multi-use	2	0	0	0	0	0	0	0	0	0	0	0	0	1	0	0	1	0	0	0
Park 7	Multi-use	0	0	0	0	0	0	1	0	0	0	2	1	0	0	0	0	0	0	0	0
Park 8	Multi-use	1	0	0	0	0	0	1	0	0	0	0	1	0	0	0	0	0	1	0	0
Park 9	Multi-use	0	2	0	0	0	0	0	0	1	0	1	0	0	0	0	0	0	1	0	0
Park 10	Multi-use	0	2	0	0	0	0	0	1	0	0	0	1	0	0	0	1	0	1	0	0
Park 11	Recreational	0	2	0	0	0	0	0	0	0	0	0	2	0	1	2	0	1	0	0	0
Park 12	Recreational	1	0	0	0	0	0	0	0	0	0	0	1	0	1	1	0	0	0	0	0
Park 13	Recreational	0	0	0	0	0	0	0	3	0	0	0	0	2	0	0	0	0	0	1	0
Park 14	Recreational	1	0	1	0	0	0	1	0	0	0	0	0	0	0	1	1	0	0	0	0
Park 15	Recreational	0	1	1	0	0	0	1	0	2	0	0	0	0	0	0	0	0	1	0	0
