# Supplementary material for: Vegetation management for urban park visitors: a mixed methods approach in Portland, Oregon
Source: Ecol Appl. 2020 Feb 24;30(4):e02079. doi: 10.1002/eap.2079 (PMC7317485; doi:10.1002/eap.2079)
Supplement: Supplementary file 6 [file EAP-30-e02079-s006.zip › DataS1 Comments from Visitors to Managers and Manager Limitations.csv]

Plot	Park Type	Visitors comment - Hazard Vegetation (M)	Visitors comment - Invasive Plants (M)	Visitors comment - Replacement Request (M)	Visitors comment - Visitors Like Vegetation (M)	No Visitor Comments (M)	Coordination in Parks, Limitation (M)	Enforcement, Limitation (M)	Equipment, Supplies, Limitation (M)	Funding, Budget, Limitation (M)	Infrastructure, Needs Improve, Limitation (M)	Staff Resources, Limitation (M)	Unfavorable Visitor Behaviors, Limitation (M)	Water Use, Limitation (M)
Park 1	Natural	0	0	0	0	2	0	0	1	0	0	1	1	0
Park 2	Natural	1	0	0	1	0	0	0	0	1	0	1	0	0
Park 3	Natural	0	0	0	0	0	0	0	0	1	0	1	0	0
Park 4	Natural	2	1	0	1	0	0	0	0	1	0	1	2	0
Park 5	Natural	0	0	0	0	1	0	0	0	0	0	0	0	0
Park 6	Multi-use	0	0	1	0	0	1	0	0	0	0	1	0	0
Park 7	Multi-use	0	0	0	1	0	0	0	0	1	0	0	0	0
Park 8	Multi-use	0	0	1	0	1	1	0	0	1	1	1	1	0
Park 9	Multi-use	0	0	0	1	0	1	0	0	1	1	1	0	0
Park 10	Multi-use	0	1	0	0	0	0	0	1	2	1	0	0	0
Park 11	Recreational	0	0	0	1	1	0	0	0	2	0	0	0	2
Park 12	Recreational	0	0	0	0	1	0	0	0	1	0	0	0	0
Park 13	Recreational	0	0	0	0	2	0	2	0	1	0	0	1	0
Park 14	Recreational	0	0	0	0	1	0	0	0	1	0	1	0	0
Park 15	Recreational	0	0	0	0	1	0	0	0	1	0	0	0	0
