# Supplementary material for: Vegetation management for urban park visitors: a mixed methods approach in Portland, Oregon
Source: Ecol Appl. 2020 Feb 24;30(4):e02079. doi: 10.1002/eap.2079 (PMC7317485; doi:10.1002/eap.2079)
Supplement: Supplementary file 6 [file EAP-30-e02079-s006.zip › DataS1 How Visitors Influence Plant Mgmt.csv]

Plot	Park Type	Aesthetics (M)	Balance Ecological Human Needs (M)	Design changed (M)	Design kept (M)	Eliminate Hiding/Camping Places (M)	Hazard Plant Removal (M)	Plant Hearty Plants (M)	Not a lot of Public, Visitor Input (M)	Open Space (M)	Plants to Guide Traffic (M)	Public Input in Planning Process (M)	Trail Access (M)
Park 1	Natural	0	0	0	0	0	1	0	1	0	0	0	1
Park 2	Natural	0	0	1	0	0	1	0	0	0	0	0	0
Park 3	Natural	0	0	0	0	1	0	0	0	0	0	0	1
Park 4	Natural	1	0	0	0	1	1	0	0	0	0	0	2
Park 5	Natural	1	1	0	0	0	0	0	0	0	0	0	0
Park 6	Multi-use	0	0	0	0	0	0	0	0	0	0	1	0
Park 7	Multi-use	0	0	0	0	1	0	0	0	0	1	0	0
Park 8	Multi-use	0	0	0	0	0	0	1	0	1	0	0	0
Park 9	Multi-use	0	0	0	0	0	0	1	0	0	1	0	0
Park 10	Multi-use	0	0	0	1	1	0	0	1	0	0	0	0
Park 11	Recreational	1	1	0	1	0	0	0	0	0	0	1	0
Park 12	Recreational	0	0	0	0	0	0	1	0	0	0	0	0
Park 13	Recreational	1	0	0	0	2	0	1	0	0	0	0	0
Park 14	Recreational	0	1	1	1	0	0	0	0	1	0	0	0
Park 15	Recreational	0	0	0	1	0	1	0	0	0	1	0	0
