# Supplementary material for: Vegetation management for urban park visitors: a mixed methods approach in Portland, Oregon
Source: Ecol Appl. 2020 Feb 24;30(4):e02079. doi: 10.1002/eap.2079 (PMC7317485; doi:10.1002/eap.2079)
Supplement: Supplementary file 6 [file EAP-30-e02079-s006.zip › DataS1 Manager Responses at Least 10% Interviews.csv]

	Number of Responses by Park
	All Parks	Natural-passive use	Recreational-active use	Multi-use
WHAT LIKE ABOUT HOW PLANTS ARE MANAGED
Color, seasonal	2	0	1	1
Design, layout	4	0	2	2
Subgroup - Like the design, layout	3	0	2	1
Subgroup - Problematic design, layout	1	0	0	1
Different crews in parks department specialize	2	0	0	2
Ecosystem management, functions and processes	6	6	0	0
Habitat variation	2	2	0	0
Horticultural beds	2	0	2	0
I don�t like how plants are managed	2	0	2	0
Maintenance	8	3	3	2
Subgroup - Irrigation	1	0	0	1
Subgroup - Low maintenance	2	0	1	1
Subgroup - Pruning	1	0	1	0
Subgroup - Weed, invasive management	4	3	1	0
Subgroup - Well-maintained, improvement continuous	3	0	1	2
Color, seasonal	2	1	0	1
Shade	2	0	1	1
Trees	2	1	1	0
WOULD LIKE TO CHANGE ABOUT PLANT MANAGEMENT
Funding, budget, more	2	2	0	0
Infrastructure, update	3	0	2	1
Maintenance	4	0	2	2
Subgroup - Fertilize, more	1	0	1	0
Subgroup - Pruning, more	2	0	1	1
Subgroup - Water, more	1	0	0	1
Subgroup - Weed management, more	1	0	1	0
No changes	5	2	1	2
Plants, more new	3	0	2	1
Subgroup - Midstory, shrubs more	1	0	1	0
Subgroup - Plantings, generally more	1	0	1	0
Subgroup - Trees, more	1	0	0	1
Subgroup - Understory, more	1	0	1	0
Species selection, improve	3	0	2	1
Subgroup - Climate adaptable	1	0	1	0
Subgoup - Disease resistant	1	0	1	0
Subgroup - Diversity	1	0	1	0
Subgroup - Drought tolerant	1	0	0	1
Subgroup - Herbaceous perennials	1	0	1	0
Staffing, more	4	3	0	1
Unfavorable visitor behaviors	2	1	0	1
Subgroup - Homeless camps, less	1	1	0	0
Subgroup - Visitor damage, less	2	1	0	1
ACCESSIBILITY
ADA, wheelchair accessibility	11	4	4	3
Subgroup - Not entirely, could improve ADA accessibility	4	3	1	0
Subgroup - Yes, ADA accessible	7	1	3	3
Boat ramp	2	0	2	0
Parking	3	0	2	1
Paths, trails	9	5	4	0
Subgroup - Not entirely accessible paths, trails, only to some	4	4	0	0
Subgroup - Yes, paths, trails accessible	5	1	4	0
Playground	2	0	1	1
Proximity, location, local access	5	3	1	1
Yes, no requests, no additional detail	4	0	1	3
HOW VISITORS INTERACT WITH PLANTS
Grass, turf	3	0	2	1
Not a lot of interaction	4	1	1	2
Play in plants	2	0	2	0
Respectful appreciation of plants	2	1	0	1
Shade, primarily from trees	4	0	2	2
Stewardship, volunteers	3	3	0	0
Unfavorable visitor behaviors	7	2	4	1
Subgroup - Camping, hiding in shrubs	2	0	2	0
Subgroup - Dogs off-leash	1	1	0	0
Subgroup - Garbage	1	0	1	0
Subgroup - Graffiti	1	1	0	0
Subgroup - Picking flowers	1	1	0	0
Subgroup - Trampling, breaking	7	2	4	1
Viewing, visual	13	4	4	5
Subgroup - Beauty	4	0	2	2
Subgroup - Birds and habitat	1	1	0	0
Subgroup - Color	2	1	1	0
Subgroup - Flowers	1	1	0	0
Subgroup - Garden	1	0	0	1
Subgroup - Seasonal	2	0	2	0
Subgroup - Trees	3	1	1	1
Subgroup - Variety of Plants	2	1	0	1
Subgroup - Visual, general	3	1	1	1
Walk around plants	2	1	1	0
COMMENTS FROM VISITORS ABOUT PLANTS
Hazard vegetation	3	3	0	0
Invasive plants	2	1	0	1
No comments from visitors	10	3	6	1
Replacement request (dead or broken)	2	0	0	2
Visitors like the vegetation	5	2	1	2
HOW VISITOR PERCEPTION OF PLANTS INFLUENCE PLANT CHOICE OR DESIGN
Aesthetics, improvements	4	2	2	0
Balance ecological and human needs	3	1	2	0
Design, changed	2	1	1	0
Design, kept	4	0	3	1
Eliminate hiding, camping places	6	2	2	2
Hazard plant removal	4	3	1	0
Hearty plants, to withstand trampling	4	0	2	2
Not a lot of public, visitor input	2	1	0	1
Open space for activities	2	0	1	1
Plants to guide human traffic	3	0	1	2
Public input during planning process	2	0	1	1
Trail access	4	4	0	0
LIMITATIONS
Coordination in parks department	3	0	0	3
Enforcement	2	0	2	0
Equipment, supplies	2	1	0	1
Funding, budget	14	3	6	5
Infrastructure, needs improvement	3	0	0	3
Staff resources	8	4	1	3
Unfavorable visitor behaviors	5	3	1	1
Subgroup - Dogs off-leash	2	2	0	0
Subgroup - Heavy usage, crowding	1	0	0	1
Subgroup - Homelessness, camping	4	3	1	0
Subgroup - Trash	2	1	1	0
Water use, limited	2	0	2	0
