# Supplementary material for: Vegetation management for urban park visitors: a mixed methods approach in Portland, Oregon
Source: Ecol Appl. 2020 Feb 24;30(4):e02079. doi: 10.1002/eap.2079 (PMC7317485; doi:10.1002/eap.2079)
Supplement: Supplementary file 6 [file EAP-30-e02079-s006.zip › DataS1 Park Sample Units and Percent Cover.csv]

Plot	ACCI	ACMA3 - T	ACMA3 - S	ACPL - T	ACPL - S	ACRU	ACSA2	ACMI2	ACTR	AEHI	AGCA5	AGGI2	ALPE4	ALRU2	ANOD	ATFI	AZFI	BEPE2	BEPA	BROMU	CADE27	CAOB3	CADE8	CAFE4	CAUN3	CAREXUNK1	CAREXUNK2	CARPI	CEHA2	CHLA	CIMA2	CIAL	CIVU	CLKE	CLSI2	CLVI6	COAR4	COSE16	CORYL2	COCO6	COLA18	CRDO2	CRMO3	DAGL	DAFR6	DACA6	DIAR	DISA	DIFU2
Park 1	0	2	2	0	0	0	0	0	0	0	0.04	0	0	17.4	0	0.4	0	0	1.4	0	0	0	0	0	0	0	0.4	0	0	0	3.2	0.08	1.8	0	0	0	1.4	22	0	5.1	0.6	6	1.4	0	0	0	0	0	0.6
Park 2	2.2	32	15	0	0	0	0	0	1.4	3	0	0	0	1.6	0	0	0	0	0	0	0	0	0	0	0	0.02	0	0	0	0	0	0.4	0	0	0.4	0	0	0	0	5.8	0	0	0.6	0	0	0	0	0	0
Park 3	2.2	21	5.4	0	0	0	0	0	2.08	0	0.4	0	0	7	0	1	0	0	0	0	0	0	0	0	0	0	0	0	0	0	0	0	0	0	0	0	0	0	0	2	0	0	0	0.08	0	0	0	0	0
Park 4	0	14	0.4	0	0	0.1	0	0	0	0	5.4	0.16	0.6	0	0.12	0	3.2	0	0	0	0	5.6	1.68	0.6	0.04	0	0	0	0	0	0	0	0	0	0	0	0	5	0	0.6	0	0	0.7	0	0	0.12	0.04	0	0
Park 5	2	61	15	0	0	0	0	0	0	0	0	0	0	6.4	0	0	0	0	0	0	0	0	0	0	0	0	0	0	0	0	0.84	0	0	0	0.08	6	0	0	0	3.8	0	0	0	0	0	0	0	0	0
Park 6	0	0	0.1	0	0	0	0	0	0	0	0.2	0	0	0	0	0	0	0.52	0	0.08	0	0	0	0	0	0	0	0	3	0	0	0	0	0	0	0	0	0	0	0	0	0	0.1	0	0	0.04	0	0.04	0
Park 7	0	4	0	0	0	0	0	0	0	0	0	0	0	0	0	0	0	0.38	0	0	0	0	0	0	0	0	0	0	0	0	0	0	0	0	0	0	0	0	0.6	0	0	0	0	0	0	0	0	0	0
Park 8	0	0	0	4	0.1	0	8	0	0	5	0	0	0	0	0	0	0	0	0	0	0	0	0	0	0	0	0	0	0	0	0	0	0	1.4	0	0	0	0	0	0	0	0	0	0	0.2	0	0	0	0
Park 9	0	0	0	8	0	0	0	0	0	0	11.6	0	0	0	0	0	0	1.16	0	0	4	0	0	0	0	0	0	0	0	0	0	0	0	0	0	0	0	0	0	0	0	0	0	0	0	0	0	0	0
Park 10	0	0	0	0	0	0	0	0	0	5	2.48	0	0	0	0	0	0	0.14	0	0	0	0	0	0	0	0	0	0	0	1.4	0	0	0	0	0	0	0	0	0	0	0	0	0	0	0	0	0	0	0
Park 11	0.4	0	0	0	0	0	0	0	0	0	0	0	0	0	0	0	0	0	0	0	0	0	0	0	0	0	0	0	0	0	0	0	0	0	0	0	0	2	0	0	0	0	0	0	0	0	0	0	0
Park 12	0	0	0	2	0	0	0	3.12	0	0	1	0	0	0	0	0	0	0.46	0	0	0	0	0	0	0	0	0	0	0	0	0	0	0	0	0	0	0	0	0	0	0	0	0	0	0	0	0	0	0
Park 13	0	0	0.2	5	0.2	0	0	0	0	0	0	0	0	0	0	0	0	0	0	0	0.4	0	0	0	0	0	0	0	0	0	0	0	0	0	0	0	0	0.2	0	0	0	2	0	0	0	0.08	0	0	0
Park 14	0	0	0	4	0	0	0	0	0	0	0	0	0	0	0	0	0	0	0	0	0	0	0	0	0	0	0	0	0	0	0	0	0	0	0	0	0	0	0	0	0	0	0	0	0	0	0	0	0
Park 15	0	0	0	29	18	0	0	0	0	0	0	0	0	0	0	0	0	0	1	0	0	0	0	0	0	0	0	12	0	0	0	0	0	0	0	0	0	0	0	0	0	0	0	0	0	0	0	0	0
[truncated: 140 more columns]
