# Supplementary material for: Vegetation management for urban park visitors: a mixed methods approach in Portland, Oregon
Source: Ecol Appl. 2020 Feb 24;30(4):e02079. doi: 10.1002/eap.2079 (PMC7317485; doi:10.1002/eap.2079)
Supplement: Supplementary file 6 [file EAP-30-e02079-s006.zip › DataS1 Plant Species Notes.csv]

USDA Code	Scientific Name	Note: "T" is for tree, "S" is for shrub
ACCI	Acer circinatum
ACMA3 - T	Acer macrophyllum - Tree
ACMA3 - S	Acer macrophyllum - Sapling
ACPL - T	Acer platanoides - Tree
ACPL - S	Acer platanoides - Sapling
ACRU	Acer rubrum
ACSA2	Acer saccharinum
ACMI2	Achillea millefolium
ACTR	Achlys triphylla
AEHI	Aesculus hippocastanum
AGCA5	Agrostis capillaris
AGGI2	Agrostis gigantea
ALPE4	Alliaria petiolata
ALRU2	Alnus rubra
ANOD	Anthoxanthum odoratum
ATFI	Athyrium filix-femina
AZFI	Azolla filiculoides
BEPE2	Bellis perennis
BEPA	Betula papyrifera
BROMU	Bromus sp.
CADE27	Calocedrus decurrens
CAOB3	Carex obnupta
CADE8	Carex sp. (C. densa)
CAFE4	Carex sp. (C. pachystachya or C. feta)
CAUN3	Carex unilateralis
CAREXUNK1	Carex sp. (Unknown 1)
CAREXUNK2	Carex sp. (Unknown 2)
CARPI	Carpinus sp.
CEHA2	Cephalotaxus harringtonia
CHLA	Chamaecyparis lawsoniana
CIMA2	Cicuta maculata
CIAL	Circaea alpina
CIVU	Cirsium vulgare
CLKE	Cladrastis kentukea
CLSI2	Claytonia sibirica
CLVI6	Clematis vitalba
COAR4	Convolvulus arvensis
COSE16	Cornus sericea
CORYL2	Corylopsis spicata
COCO6	Corylus cornuta
COLA18	Cotoneaster lacteus
CRDO2	Crataegus douglasii
CRMO3	Crataegus monogyna
DAGL	Dactylis glomerata
DAFR6	Dasiphora fruticosa
DACA6	Daucus carota
DIAR	Dianthus armeria
DISA	Digitaria sanguinalis
DIFU2	Dipsacus fullonum
ELGL	Elymus glaucus
EPCI	Epilobium ciliatum
EPIME	Epimedium x versicolor �Sulfureum�
EQAR	Equisetum arvense
EQTE	Equisetum telmateia
EUAM9	Euonymus americanus
EUCH13	Euphorbia characias
FRPU7	Frangula purshiana
FRLA - T	Fraxinus latifolia - Tree
FRLA - S	Fraxinus latifolia - Sapling
GAAP2	Galium aparine
GASH	Gaultheria shallon
GELU	Geranium lucidum
GEMO	Geranium molle
GERO	Geranium robertianum
GEMA4	Geum macrophyllum
GIBI2	Ginkgo biloba
GLTR	Gleditsia triacanthos
GLYCE	Glyceria sp.
HEHE	Hedera helix
HELLE1	Helleborus x argutifolius
HELLE2	Helleborus x hybridus
HOLA	Holcus lanatus
HODI	Holodiscus discolor
HORDE	Hordeum sp.
HYDRA	Hydrangea anomala petiolaris
HYTE	Hydrophyllum tenuipes
HYCA10	Hypericum calycinum
HYRA3	Hypochaeris radicata
ILAQ80	Ilex aquifolium
ILCO80	Ilex cornuta
IMPAT	Impatiens sp.
JURE80	Juglans regia
JUEF	Juncus effusus
LASE	Lactuca serriola
LACO3	Lapsana communis
LARIX	Larix sp.
LEMI3	Lemna minor
LIST2 - T	Liquidambar styraciflua - Tree
LIST2 - S	Liquidambar styraciflua - Sapling
LITU	Liriodendron tulipifera
LOPE	Lolium perenne
LONI5	Lonicera nitida
LYNU	Lysimachia nummularia
MAAQ2	Mahonia aquifolium
MAHON	Mahonia x media 'Charity'
MANE2	Mahonia nervosa
MARE11	Mahonia repens
MARA7	Maianthemum racemosum
MAST4	Maianthemum stellatum
MANE	Malva neglecta
MADI6	Matricaria discoidea
MELU	Medicago lupulina
MEGL8	Metasequoia glyptostroboides
MYMU	Mycelis muralis
NADO	Nandina domestica
NYSY	Nyssa sylvatica
OECE	Oemleria cerasiformis
OSCH	Osmorhiza chilensis
OXOR	Oxalis oregana
PHAR3	Phalaris arundinacea
PHCA11	Physocarpus capitatus
PIAB	Picea abies
PIPU	Picea pungens
PIJA3	Pieris japonica
PLLA	Plantago lanceolata
PLMA2	Plantago major
POAN	Poa annua
POPR	Poa pratensis
POAV	Polygonum aviculare
POGL8	Polypodium glycyrrhiza
POMU	Polystichum munitum
POBA2 - T	Populus balsamifera - Tree
POBA2 - S	Populus balsamifera - Sapling
PRHO2	Prosartes hookeri
PRVU	Prunella vulgaris
PRLA5	Prunus laurocerasus
PRUNU	Prunus sp.
PSME - T	Pseudotsuga menziesii - Tree
PSME - S	Pseudotsuga menziesii - Sapling
PTAQ	Pteridium aquilinum
PYCA80	Pyrus calleryana
QUAL	Quercus alba
QUPH	Quercus phellos
QURU - T	Quercus sp. (red oak group) - Tree
QURU - S	Quercus sp. (red oak group) - Sapling
RAOC	Ranunculus occidentalis
RARE3	Ranunculus repens
RHODO	Rhododendron sp.
RHODO2	Rhododendron sp. 'Everest'
RONU	Rosa nutkana
ROMU	Rosa multiflora
ROSASP	Rosa sp.
RUAR9	Rubus armeniacus
RULA	Rubus laciniatus
RUPA	Rubus parviflorus
RUSP	Rubus spectabilis
RUUR	Rubus ursinus
RUCR	Rumex crispus
SALU	Salix lucida
SASC - T	Salix scouleriana - Tree
SASC - S	Salix scouleriana - Sapling
SARA2	Sambucus racemosa
SARCON	Sarcococca confusa
SCIRP	Scirpus sp.
SCAR7	Schedonorus arundinaceus
SEGI2	Sequoiadendron giganteum
SIOF	Sisymbrium officinale
SODU	Solanum dulcamara
SOAS	Sonchus asper
SOSC2	Sorbus scopulina
SPDO	Spiraea douglasii
SPJA	Spiraea japonica
STCH	Stachys chamissonis
STME2	Stellaria media
SYAL	Symphoricarpos albus
TAOF	Taraxacum officinale
TEGR2	Tellima grandiflora
TITR	Tiarella trifoliata
TOME	Tolmiea menziesii
THOC2	Thuja occidentalis
THPL - T	Thuja plicata - Tree
THPL - S	Thuja plicata - Sapling
TRPR2	Trifolium pratense
TRRE3	Trifolium repens
TRAL4	Trillium albidum
TROV2	Trillium ovatum
TSHE - T	Tsuga heterophylla - Tree
TSHE - S	Tsuga heterophylla - Sapling
ULMUS - T	Ulmus sp. - Tree
ULMUS - S	Ulmus sp. - Sapling
URDI	Urtica dioica
VAOV2	Vaccinium ovatum
VAHE	Vancouveria hexandra
VEAR	Veronica arvensis
VIAM	Vicia americana
VIGL	Viola glabella
VUMY	Vulpia myuros
YUFI	Yucca filamentosa
ZESE80	Zelkova serrata
