# Supplementary material for: Vegetation management for urban park visitors: a mixed methods approach in Portland, Oregon
Source: Ecol Appl. 2020 Feb 24;30(4):e02079. doi: 10.1002/eap.2079 (PMC7317485; doi:10.1002/eap.2079)
Supplement: Supplementary file 6 [file EAP-30-e02079-s006.zip › DataS1 Vegetation Dislikes - Visitors and Managers.csv]

Plot	Park Type	No Changes to Plants (V)	Color, More (V)	Flowers More (V)	Invasive, Harmful Plant Removal (V)	Middle-growth, shrubs, more (V)	Placement of Plants, Improve (V)	Funding, Budget, More (M)	Infrastructure, Update (M)	Maintenance, Improve (M)	No Changes (M)	Plants, More (M)	Species Selection, Improve (M)	Staffing, More (M)	Unfavorable Visitor Behaviors, Decrease (M)
Park 1	Natural	1	0	0	0	0	0	0	0	0	0	0	0	1	1
Park 2	Natural	1	0	0	0	0	0	0	0	0	1	0	0	0	0
Park 3	Natural	1	0	0	2	0	0	1	0	0	0	0	0	1	0
Park 4	Natural	0	0	0	1	0	0	0	0	0	1	0	0	1	0
Park 5	Natural	2	0	0	1	0	0	1	0	0	0	0	0	0	0
Park 6	Multi-use	1	1	0	0	0	0	0	0	0	0	0	1	0	0
Park 7	Multi-use	1	1	1	0	1	0	0	0	0	1	0	0	0	0
Park 8	Multi-use	1	1	1	0	0	1	0	0	0	1	0	0	0	1
Park 9	Multi-use	2	1	0	0	1	0	0	1	0	0	1	0	0	0
Park 10	Multi-use	1	0	0	0	0	1	0	0	2	0	0	0	1	0
Park 11	Recreational	1	0	0	0	0	1	0	0	1	0	1	1	0	0
Park 12	Recreational	1	2	1	0	1	0	0	0	1	0	0	0	0	0
Park 13	Recreational	0	0	0	0	1	1	0	1	0	1	1	0	0	0
Park 14	Recreational	2	1	1	0	0	0	0	1	0	0	0	0	0	0
Park 15	Recreational	1	2	0	0	0	0	0	0	0	0	0	1	0	0
