# Supplementary material for: Vegetation management for urban park visitors: a mixed methods approach in Portland, Oregon
Source: Ecol Appl. 2020 Feb 24;30(4):e02079. doi: 10.1002/eap.2079 (PMC7317485; doi:10.1002/eap.2079)
Supplement: Supplementary file 6 [file EAP-30-e02079-s006.zip › DataS1 Vegetation Likes - Visitors and Managers.csv]

Plot	Park Type	Like Trees (V)	Like Size (V)	Like Colors (V)	Like Diversity (V)	Like Maintenance (V)	Like Shade (V)	Like Beauty (V)	Like Maturity (V)	Like Grass (V)	No Preference (V)	Like Color, Seasonal (M)	Like Design, Layout (M)	Dislike Design/Layout (M)	Like Different Crews (M)	Like Ecosystem Management (M)	Like Habitat Variation (M)	Like Horticultural Beds (M)	Dislike Plant Mgmt (M)	Like Maintenance (M)	Like Plant Variety (M)	Like Shade (M)	Like Trees (M)
Park 1	Natural	0	0	0	0	0	0	0	0	0	0	0	0	0	0	2	1	0	0	1	0	0	0
Park 2	Natural	1	0	0	0	1	0	0	1	0	0	0	0	0	0	0	1	0	0	0	1	0	1
Park 3	Natural	1	1	0	1	0	0	1	1	0	1	0	0	0	0	1	0	0	0	1	0	0	0
Park 4	Natural	0	0	1	2	1	0	0	0	0	0	0	0	0	0	2	0	0	0	0	0	0	0
Park 5	Natural	2	0	1	1	1	0	0	1	0	0	0	0	0	0	1	0	0	0	1	0	0	0
Park 6	Multi-use	1	0	0	0	0	0	0	0	0	2	0	1	0	0	0	0	0	0	0	0	0	0
Park 7	Multi-use	2	1	1	1	0	0	0	1	0	0	1	0	0	0	0	0	0	0	0	1	0	0
Park 8	Multi-use	2	1	1	0	0	1	1	0	0	0	0	0	1	0	0	0	0	0	1	0	1	0
Park 9	Multi-use	2	0	0	1	0	0	1	0	0	0	0	0	0	0	0	0	0	0	1	0	0	0
Park 10	Multi-use	3	2	0	1	0	2	2	1	1	0	0	0	0	2	0	0	0	0	0	0	0	0
Park 11	Recreational	2	2	0	0	0	1	0	0	1	1	1	1	0	0	0	0	1	0	1	0	0	0
Park 12	Recreational	3	2	1	0	0	2	0	0	0	0	0	0	0	0	0	0	0	1	0	0	0	0
Park 13	Recreational	1	0	1	0	1	0	1	0	0	0	0	0	0	0	0	0	0	1	1	0	0	0
Park 14	Recreational	3	2	0	0	1	1	0	1	1	0	0	0	0	0	0	0	1	0	1	0	0	0
Park 15	Recreational	2	0	1	1	3	1	0	0	1	0	0	1	0	0	0	0	0	0	0	0	1	1
